# Supplementary material for: Identification of immune biomarkers in recent active pulmonary tuberculosis
Source: Sci Rep. 2023 Jul 17;13:11481. doi: 10.1038/s41598-023-38372-7 (PMC10352308; doi:10.1038/s41598-023-38372-7)
Supplement: Supplementary file 1 — Supplementary Tables. [file 41598_2023_38372_MOESM1_ESM.xlsx]

## Sheet: ROC SP SN for up-reg genes
TABLE S1							TABLE S2								TABLE S3								TABLE S4							TABLE S5
ROC of IL27:Sensitivity & Specificity							ROC of STAT1:Sensitivity & Specificity								ROC of IL15:Sensitivity & Specificity								ROC of IRF1:Sensitivity & Specificity							ROC of TLR4:Sensitivity & Specificity
Cutoff	Sensitivity%	95% CI	Specificity%	95% CI	Likelihood ratio		Cutoff	Sensitivity%	95% CI	Specificity%	95% CI	Likelihood ratio			Cutoff	Sensitivity%	95% CI	Specificity%	95% CI	Likelihood ratio			Cutoff	Sensitivity%	95% CI	Specificity%	95% CI	Likelihood ratio		Cutoff	Sensitivity%	95% CI	Specificity%	95% CI	Likelihood ratio
< 7.950	12.5	0.3160% to 52.65%	100	54.07% to 100.0%			< 0.8006	12.5	0.3160% to 52.65%	100	54.07% to 100.0%				< 4.236	12.5	0.3160% to 52.65%	100	54.07% to 100.0%				< 1.819	12.5	0.3160% to 52.65%	100	54.07% to 100.0%			< 2.264	12.5	0.3160% to 52.65%	100	54.07% to 100.0%
< 8.411	25	3.185% to 65.09%	100	54.07% to 100.0%			< 0.8614	25	3.185% to 65.09%	100	54.07% to 100.0%				< 4.577	25	3.185% to 65.09%	100	54.07% to 100.0%				< 1.981	25	3.185% to 65.09%	100	54.07% to 100.0%			< 2.370	25	3.185% to 65.09%	100	54.07% to 100.0%
< 8.993	37.5	8.523% to 75.51%	100	54.07% to 100.0%			< 0.9607	37.5	8.523% to 75.51%	100	54.07% to 100.0%				< 4.679	37.5	8.523% to 75.51%	100	54.07% to 100.0%				< 2.068	37.5	8.523% to 75.51%	100	54.07% to 100.0%			< 2.557	37.5	8.523% to 75.51%	100	54.07% to 100.0%
< 9.395	50	15.70% to 84.30%	100	54.07% to 100.0%			< 1.149	50	15.70% to 84.30%	100	54.07% to 100.0%				< 4.752	50	15.70% to 84.30%	100	54.07% to 100.0%				< 2.192	50	15.70% to 84.30%	100	54.07% to 100.0%			< 2.838	50	15.70% to 84.30%	100	54.07% to 100.0%
< 9.774	62.5	24.49% to 91.48%	100	54.07% to 100.0%			< 1.321	62.5	24.49% to 91.48%	100	54.07% to 100.0%				< 4.856	62.5	24.49% to 91.48%	100	54.07% to 100.0%				< 2.311	62.5	24.49% to 91.48%	100	54.07% to 100.0%			< 3.132	62.5	24.49% to 91.48%	100	54.07% to 100.0%
< 10.04	75	34.91% to 96.81%	100	54.07% to 100.0%			< 1.503	75	34.91% to 96.81%	100	54.07% to 100.0%				< 4.958	75	34.91% to 96.81%	100	54.07% to 100.0%				< 2.363	62.5	24.49% to 91.48%	83.33	35.88% to 99.58%	3.75		< 3.279	75	34.91% to 96.81%	100	54.07% to 100.0%
< 10.19	75	34.91% to 96.81%	83.33	35.88% to 99.58%	4.5		< 1.686	75	34.91% to 96.81%	83.33	35.88% to 99.58%	4.5			< 5.094	75	34.91% to 96.81%	83.33	35.88% to 99.58%	4.5			< 2.503	75	34.91% to 96.81%	83.33	35.88% to 99.58%	4.5		< 3.306	87.5	47.35% to 99.68%	100	54.07% to 100.0%
< 10.23	87.5	47.35% to 99.68%	83.33	35.88% to 99.58%	5.25		< 1.820	87.5	47.35% to 99.68%	83.33	35.88% to 99.58%	5.25			< 5.256	75	34.91% to 96.81%	66.67	22.28% to 95.67%	2.25			< 2.674	75	34.91% to 96.81%	66.67	22.28% to 95.67%	2.25		< 3.351	87.5	47.35% to 99.68%	83.33	35.88% to 99.58%	5.25
< 10.30	100	63.06% to 100.0%	83.33	35.88% to 99.58%	6		< 2.207	87.5	47.35% to 99.68%	66.67	22.28% to 95.67%	2.62			< 5.425	87.5	47.35% to 99.68%	66.67	22.28% to 95.67%	2.62			< 2.801	75	34.91% to 96.81%	50	11.81% to 88.19%	1.5		< 3.382	87.5	47.35% to 99.68%	66.67	22.28% to 95.67%	2.62
< 10.53	100	63.06% to 100.0%	66.67	22.28% to 95.67%	3		< 2.533	87.5	47.35% to 99.68%	50	11.81% to 88.19%	1.75			< 5.600	87.5	47.35% to 99.68%	50	11.81% to 88.19%	1.75			< 2.958	75	34.91% to 96.81%	33.33	4.327% to 77.72%	1.12		< 3.485	87.5	47.35% to 99.68%	50	11.81% to 88.19%	1.75
< 11.13	100	63.06% to 100.0%	50	11.81% to 88.19%	2		< 2.581	100	63.06% to 100.0%	50	11.81% to 88.19%	2			< 5.686	87.5	47.35% to 99.68%	33.33	4.327% to 77.72%	1.31			< 3.036	87.5	47.35% to 99.68%	33.33	4.327% to 77.72%	1.31		< 3.594	87.5	47.35% to 99.68%	33.33	4.327% to 77.72%	1.31
< 11.69	100	63.06% to 100.0%	33.33	4.327% to 77.72%	1.5		< 2.638	100	63.06% to 100.0%	33.33	4.327% to 77.72%	1.5			< 5.888	87.5	47.35% to 99.68%	16.67	0.4211% to 64.12%	1.05			< 3.080	87.5	47.35% to 99.68%	16.67	0.4211% to 64.12%	1.05		< 3.759	100	63.06% to 100.0%	33.33	4.327% to 77.72%	1.5
< 11.82	100	63.06% to 100.0%	16.67	0.4211% to 64.12%	1.2		< 2.761	100	63.06% to 100.0%	16.67	0.4211% to 64.12%	1.2			< 6.191	100	63.06% to 100.0%	16.67	0.4211% to 64.12%	1.2			< 3.227	100	63.06% to 100.0%	16.67	0.4211% to 64.12%	1.2		< 3.937	100	63.06% to 100.0%	16.67	0.4211% to 64.12%	1.2

## Sheet: ROC SP SN for down genes
TABLE S6							TABLE S7							TABLE S8							TABLE S9
ROC of CD80:Sensitivity & Specificity							ROC of IL2 RA:Sensitivity & Specificity							ROC of IL24:Sensitivity & Specificity							ROC of NFATC1:Sensitivity & Specificity
Cutoff	Sensitivity%	95% CI	Specificity%	95% CI	Likelihood ratio		Cutoff	Sensitivity%	95% CI	Specificity%	95% CI	Likelihood ratio		Cutoff	Sensitivity%	95% CI	Specificity%	95% CI	Likelihood ratio		Cutoff	Sensitivity%	95% CI	Specificity%	95% CI	Likelihood ratio
> 7.813	100	63.06% to 100.0%	16.67	0.4211% to 64.12%	1.2		> 6.283	100	63.06% to 100.0%	16.67	0.4211% to 64.12%	1.2		> 4.796	100	63.06% to 100.0%	16.67	0.4211% to 64.12%	1.2		> 4.457	100	63.06% to 100.0%	16.67	0.4211% to 64.12%	1.2
> 8.417	100	63.06% to 100.0%	33.33	4.327% to 77.72%	1.5		> 6.533	87.5	47.35% to 99.68%	16.67	0.4211% to 64.12%	1.05		> 5.231	100	63.06% to 100.0%	33.33	4.327% to 77.72%	1.5		> 4.564	100	63.06% to 100.0%	33.33	4.327% to 77.72%	1.5
> 8.529	100	63.06% to 100.0%	50	11.81% to 88.19%	2		> 6.705	87.5	47.35% to 99.68%	33.33	4.327% to 77.72%	1.31		> 5.317	100	63.06% to 100.0%	50	11.81% to 88.19%	2		> 4.671	87.5	47.35% to 99.68%	33.33	4.327% to 77.72%	1.31
> 8.749	100	63.06% to 100.0%	66.67	22.28% to 95.67%	3		> 6.916	87.5	47.35% to 99.68%	50	11.81% to 88.19%	1.75		> 5.404	100	63.06% to 100.0%	66.67	22.28% to 95.67%	3		> 4.713	87.5	47.35% to 99.68%	50	11.81% to 88.19%	1.75
> 8.969	87.5	47.35% to 99.68%	66.67	22.28% to 95.67%	2.62		> 7.139	87.5	47.35% to 99.68%	66.67	22.28% to 95.67%	2.62		> 5.526	100	63.06% to 100.0%	83.33	35.88% to 99.58%	6		> 4.756	75	34.91% to 96.81%	50	11.81% to 88.19%	1.5
> 9.009	75	34.91% to 96.81%	66.67	22.28% to 95.67%	2.25		> 7.356	87.5	47.35% to 99.68%	83.33	35.88% to 99.58%	5.25		> 5.741	100	63.06% to 100.0%	100	54.07% to 100.0%			> 4.819	75	34.91% to 96.81%	66.67	22.28% to 95.67%	2.25
> 9.067	75	34.91% to 96.81%	83.33	35.88% to 99.58%	4.5		> 7.497	75	34.91% to 96.81%	83.33	35.88% to 99.58%	4.5		> 5.984	87.5	47.35% to 99.68%	100	54.07% to 100.0%			> 4.912	75	34.91% to 96.81%	83.33	35.88% to 99.58%	4.5
> 9.150	75	34.91% to 96.81%	100	54.07% to 100.0%			> 7.554	75	34.91% to 96.81%	100	54.07% to 100.0%			> 6.144	75	34.91% to 96.81%	100	54.07% to 100.0%			> 4.997	62.5	24.49% to 91.48%	83.33	35.88% to 99.58%	3.75
> 9.202	62.5	24.49% to 91.48%	100	54.07% to 100.0%			> 7.667	62.5	24.49% to 91.48%	100	54.07% to 100.0%			> 6.301	62.5	24.49% to 91.48%	100	54.07% to 100.0%			> 5.164	62.5	24.49% to 91.48%	100	54.07% to 100.0%
> 9.290	50	15.70% to 84.30%	100	54.07% to 100.0%			> 7.802	50	15.70% to 84.30%	100	54.07% to 100.0%			> 6.532	50	15.70% to 84.30%	100	54.07% to 100.0%			> 5.302	50	15.70% to 84.30%	100	54.07% to 100.0%
> 9.375	37.5	8.523% to 75.51%	100	54.07% to 100.0%			> 7.953	37.5	8.523% to 75.51%	100	54.07% to 100.0%			> 6.960	37.5	8.523% to 75.51%	100	54.07% to 100.0%			> 5.355	37.5	8.523% to 75.51%	100	54.07% to 100.0%
> 9.419	25	3.185% to 65.09%	100	54.07% to 100.0%			> 8.184	25	3.185% to 65.09%	100	54.07% to 100.0%			> 7.295	25	3.185% to 65.09%	100	54.07% to 100.0%			> 5.499	25	3.185% to 65.09%	100	54.07% to 100.0%
> 9.953	12.5	0.3160% to 52.65%	100	54.07% to 100.0%			> 8.362	12.5	0.3160% to 52.65%	100	54.07% to 100.0%			> 7.603	12.5	0.3160% to 52.65%	100	54.07% to 100.0%			> 5.733	12.5	0.3160% to 52.65%	100	54.07% to 100.0%
TABLE S10							TABLE S11							TABLE S12
ROC of PTGDR2:Sensitivity & Specificity							ROC of CD28:Sensitivity & Specificity							ROC of TGFB:Sensitivity & Specificity
Cutoff	Sensitivity%	95% CI	Specificity%	95% CI	Likelihood ratio		Cutoff	Sensitivity%	95% CI	Specificity%	95% CI	Likelihood ratio		Cutoff	Sensitivity%	95% CI	Specificity%	95% CI	Likelihood ratio
> 10.80	100	63.06% to 100.0%	16.67	0.4211% to 64.12%	1.2		> 7.813	100	63.06% to 100.0%	16.67	0.4211% to 64.12%	1.2		> 8.422	100	63.06% to 100.0%	16.67	0.4211% to 64.12%	1.2
> 10.98	100	63.06% to 100.0%	33.33	4.327% to 77.72%	1.5		> 8.417	100	63.06% to 100.0%	33.33	4.327% to 77.72%	1.5		> 8.431	100	63.06% to 100.0%	33.33	4.327% to 77.72%	1.5
> 11.11	87.5	47.35% to 99.68%	33.33	4.327% to 77.72%	1.31		> 8.529	100	63.06% to 100.0%	50	11.81% to 88.19%	2		> 8.434	100	63.06% to 100.0%	50	11.81% to 88.19%	2
> 11.46	87.5	47.35% to 99.68%	50	11.81% to 88.19%	1.75		> 8.749	100	63.06% to 100.0%	66.67	22.28% to 95.67%	3		> 8.602	100	63.06% to 100.0%	66.67	22.28% to 95.67%	3
> 11.74	87.5	47.35% to 99.68%	66.67	22.28% to 95.67%	2.62		> 8.969	87.5	47.35% to 99.68%	66.67	22.28% to 95.67%	2.62		> 8.974	87.5	47.35% to 99.68%	66.67	22.28% to 95.67%	2.62
> 11.82	75	34.91% to 96.81%	66.67	22.28% to 95.67%	2.25		> 9.009	75	34.91% to 96.81%	66.67	22.28% to 95.67%	2.25		> 9.232	87.5	47.35% to 99.68%	83.33	35.88% to 99.58%	5.25
> 11.99	75	34.91% to 96.81%	83.33	35.88% to 99.58%	4.5		> 9.067	75	34.91% to 96.81%	83.33	35.88% to 99.58%	4.5		> 9.326	75	34.91% to 96.81%	83.33	35.88% to 99.58%	4.5
> 12.15	62.5	24.49% to 91.48%	83.33	35.88% to 99.58%	3.75		> 9.150	75	34.91% to 96.81%	100	54.07% to 100.0%			> 9.403	62.5	24.49% to 91.48%	83.33	35.88% to 99.58%	3.75
> 12.31	62.5	24.49% to 91.48%	100	54.07% to 100.0%			> 9.202	62.5	24.49% to 91.48%	100	54.07% to 100.0%			> 9.630	50	15.70% to 84.30%	83.33	35.88% to 99.58%	3
> 12.56	50	15.70% to 84.30%	100	54.07% to 100.0%			> 9.290	50	15.70% to 84.30%	100	54.07% to 100.0%			> 9.843	37.5	8.523% to 75.51%	83.33	35.88% to 99.58%	2.25
> 12.70	37.5	8.523% to 75.51%	100	54.07% to 100.0%			> 9.375	37.5	8.523% to 75.51%	100	54.07% to 100.0%			> 9.878	37.5	8.523% to 75.51%	100	54.07% to 100.0%
> 12.90	25	3.185% to 65.09%	100	54.07% to 100.0%			> 9.419	25	3.185% to 65.09%	100	54.07% to 100.0%			> 9.981	25	3.185% to 65.09%	100	54.07% to 100.0%
> 13.97	12.5	0.3160% to 52.65%	100	54.07% to 100.0%			> 9.953	12.5	0.3160% to 52.65%	100	54.07% to 100.0%			> 10.34	12.5	0.3160% to 52.65%	100	54.07% to 100.0%
